# Supplementary material for: Immunomodulatory Factors in Primary Endometrial Cell Cultures Isolated from Cancer and Noncancerous Human Tissue–Focus on RAGE and IDO1
Source: Cells. 2021 Apr 25;10(5):1013. doi: 10.3390/cells10051013 (PMC8145962; doi:10.3390/cells10051013)
Supplement: Supplementary file 1 [file cells-10-01013-s001.zip]

Archive with 1 entries (1 files):
- cells-1162025-supplementary.pdf
